# Supplementary material for: Environmental Determinants of Woody Plant Diversity at a Regional Scale in China
Source: PLoS One. 2013 Sep 26;8(9):e75832. doi: 10.1371/journal.pone.0075832 (PMC3784393; doi:10.1371/journal.pone.0075832)
Supplement: Table S1 — Geographical, species richness, and environmental data used in the analyses presented in this study. (CSV) [file pone.0075832.s001.csv]

Table S1. Geographical, species richness, and environmental data used in the analyses presented in this study
Province	Lat	Long	Area	Elev	Woody	TEM	TEMmin	TEMmax	PET	PREC	PRECsum	WD	MI	AET	TEMVAR	TEMsd	PRECvar	PRECsd	ElevRange	TEMrange	PRECrange
Anhui	31.5	117.5	139900	1873	1245	15.35	2.39	27.58	944.4	1146.11	609.85	45.89	0.95	898.51	25.2	9.22	176.74	54.73	1853	2.9	722
Fujian	25.5	118	123103	2158	2067	18	8.6	26.69	1133.54	1580.44	805.71	18.59	0.984	1114.95	18.09	6.64	231.85	76.57	2158	5.9	281
Gansu	37.73	100.49	455000	5798	1411	5.03	-9.21	17.67	716.29	286.75	182.27	422.41	0.392	293.88	26.89	9.88	57.85	21.45	5038	24	791
Guangdong	23	113.5	199498	1879	3243	20.88	12.35	27.88	1198.43	1795.78	1037.45	51.29	0.959	1147.14	15.54	5.84	276.65	99.32	1879	5.9	649
Guangxi	23	107.75	236000	2142	4400	20.31	11.12	27.63	1149.9	1454.64	863.22	42.86	0.963	1107.05	16.51	6.17	220.83	81.8	2142	6.1	653
Guizhou	26.92	106.59	176400	2900	3193	15.44	5.29	24.25	996.34	1187.37	710.51	29.66	0.971	966.68	18.95	6.9	187.95	68.22	2763	7.7	374
Hainan	19.16	109.83	33900	1867	2249	23.68	17.88	27.73	1425.88	1896.75	903.63	255.88	0.825	1170	9.85	3.68	309.25	106.15	1867	1.3	278
Hebei	37.5	117	219501	2870	658	9.53	-6.99	23.89	793.51	510.53	383.11	288.58	0.637	504.94	30.88	11.4	149.51	50.7	2870	12.4	255
Heilongjiang	47	127.5	463600	1712	350	0.64	-22.08	20.23	541.38	539.02	389.23	66.93	0.872	474.45	42.3	15.6	136.81	47.12	1662	11.1	267
Henan	34.5	115.3	167000	2192	1308	14.26	0.7	26.73	892.62	794.57	463.52	163.57	0.815	729.04	26.02	9.58	157.85	49.32	2166	5.7	531
Hubei	31.21	112	187516	3105	2099	15.3	3.17	26.84	939.47	1151.65	600.89	23.18	0.974	916.28	23.66	8.64	152.87	52.75	3105	6	565
Hunan	27.5	112	210490	2120	2396	16.6	4.97	27.66	986.46	1407.67	677.47	14.6	0.986	971.86	22.69	8.28	172.58	59.72	2099	4.9	410
Jiangsu	32.5	119	106000	642	1202	14.81	1.77	27.3	900.56	1010.33	574.41	44.21	0.952	856.36	25.53	9.36	179.67	56.22	642	2.9	490
Jiangxi	27.45	116	164800	2120	2089	17.66	6.14	28.32	1048.97	1572.51	753.79	39.06	0.963	1009.91	22.18	8.11	215.41	73.67	2100	4.5	259
Jilin	43	126	187000	2691	331	4.14	-16.64	21.72	643.98	648.54	474.85	75.38	0.882	568.6	38.36	13.96	172.56	57.65	2686	6.633	749
Liaoning	42	122	151000	1500	488	7.25	-11.26	23.06	711.2	689.43	498.83	93.33	0.871	617.87	34.32	12.5	188.94	62.77	1500	5.5	516
Neimonggu	44	115	1150000	2034	430	3.24	-16.55	20.83	589.95	305.22	231.4	268.95	0.555	320.99	37.38	13.79	88.65	29.99	1952	14.9	509
Ningxia	37.31	105.97	66400	3556	456	7.27	-7.44	20.42	739.3	342.45	212.5	427.05	0.421	312.25	27.86	10.14	72.75	26.23	2466	3.4	317
Qinghai	35.48	96.33	720000	6860	559	-2.44	-14.85	9	687.49	232.06	167.01	393.58	0.432	293.91	23.84	8.83	52.56	20.7	5210	15.3	511
Shaanxi	36	108	195800	3767	1483	10.22	-3.28	22.54	798.42	651.75	370.78	179.44	0.773	618.98	25.82	9.44	121.22	43.44	3577	8.2	674
Shandong	37.5	118.5	153300	1546	594	12.96	-1.91	26.11	867.7	702.87	487.5	222.96	0.743	644.74	28.02	10.32	200.93	63.09	1546	3.6	225
Shanxi	37.5	112	157100	3058	696	8.32	-7.08	21.84	783.19	524.16	337.46	272.98	0.65	510.21	28.92	10.61	124.24	41.6	2878	9.1	193
Sichuan	30	105	569000	7558	3496	9.98	0.13	18.77	873	883.04	548.71	105.94	0.879	767.06	18.64	6.82	158.1	60.67	7408	23.9	964
Taiwan	23.76	121	35760	3950	1377	18.26	12.79	22.97	1349.55	2075.55	1132.55	54.64	0.962	1294.91	10.18	3.81	270.36	95.14	3950	12.9	416
Xinjiang	42.03	84.94	1646797	8611	454	5.26	-12.37	19.97	656.35	121.48	64.48	555.15	0.161	101.21	32.34	11.95	20.38	7.21	8765	25.7	397
Xizang	32	90	1221599	8848	2532	-1.52	-11.88	8.58	818.66	602.8	410.57	340.68	0.553	477.99	20.46	7.62	138.09	49.42	8748	32.9	2006
Yunnan	25.2	101.5	436208	6740	6216	15.5	8.46	20.71	1156.96	1158.6	748.47	232.53	0.799	924.43	12.25	4.61	215.88	82.59	6664	17.9	777
Zhejiang	29.12	120.58	101787	1857	1662	16.05	4.75	27.18	1019.15	1472.52	710.24	8.12	0.992	1011.03	22.43	8.15	183.27	59.13	1857	3.6	348
